# Supplementary material for: Plant Peroxisomal Polyamine Oxidase: A Ubiquitous Enzyme Involved in Abiotic Stress Tolerance
Source: Plants (Basel). 2023 Feb 1;12(3):652. doi: 10.3390/plants12030652 (PMC9919379; doi:10.3390/plants12030652)
Supplement: Supplementary file 1 [file plants-12-00652-s001.zip]

Archive with 1 entries (1 files):
- plants-2150117-supplementary.pdf
